# Supplementary material for: 3D Modeling of Silver Doped ZrO2 Coupled Graphene-Based Mesoporous Silica Quaternary Nanocomposite for a Nonenzymatic Glucose Sensing Effects
Source: Nanomaterials (Basel). 2022 Jan 7;12(2):193. doi: 10.3390/nano12020193 (PMC8779333; doi:10.3390/nano12020193)
Supplement: Supplementary file 1 [file nanomaterials-12-00193-s001.zip]

Archive with 1 entries (1 files):
- nanomaterials-1520747-supplementary.pdf
